# Supplementary material for: A split protease-E. coli ClpXP system quantifies protein–protein interactions in Escherichia coli cells
Source: Commun Biol. 2021 Jul 6;4:841. doi: 10.1038/s42003-021-02374-w (PMC8260793; doi:10.1038/s42003-021-02374-w)
Supplement: Supplementary file 2 — Supplementary Data 1 [file 42003_2021_2374_MOESM2_ESM.xlsx]

## Sheet: Figure 1c
Comparing TEV protease with HRV 3C protease in SPEC system at different temperatures of 37 ºC, 30 ºC, 25 ºC, and 18 ºC, respectively
37 °C											30 °C
			Induction time											Induction time
			0h	0.5h	1h	2h	3h	4h	6h					0h	2h	4h	6h	8h	10h	12h
HRV 3C protease	sfGFP fluorescence intensity (sfGFP F. I.)	1	0	4481	9726	14489	17569	18357	18554		HRV 3C protease	sfGFP fluorescence intensity (sfGFP F. I.)	1	0	5066	9087	14972	14621	16807	17883
		2	0	4357	9408	13246	15966	17715	20495				2	0	5772	9120	14135	14909	15243	18374
		3	0	3925	8123	14896	14863	15873	19023				3	0	5129	9936	13986	14268	14996	17158
		Mean value	0	4254.33	9085.67	14210.3	16132.7	17315	19357.3				Mean value	0	5322.33	9381	14364.3	14599.3	15682	17805
		STDEV		291.872	848.72	859.573	1360.68	1289.4	1012.77				STDEV		390.695	480.927	531.502	321.049	982.075	611.741
TEV protease		1	0	3817	8697	11811	13289	13506	13028		TEV protease		1	0	3850	7128	8068	9116	9800	9024
		2	0	3821	8315	11101	12702	12998	13866				2	0	3639	7835	8385	9068	8413	8268
		3	0	4026	7925	10084	11259	11256	14525				3	0	3027	7028	7264	8353	9013	8421
		Mean value	0	3888	8312.33	10998.7	12416.7	12586.7	13806.3				Mean value	0	3505.33	7330.33	7905.67	8845.67	9075.33	8571
		STDEV		119.528	386.007	868.036	1044.65	1180.05	750.282				STDEV		427.472	439.905	577.862	427.336	695.598	399.699
25 °C											18 °C
			Induction time											Induction time
			0h	2h	6h	8h	10h	12h	16h		HRV 3C protease			0h	4h	8h	12h	16h	20h	24h
HRV 3C protease	sfGFP fluorescence intensity (sfGFP F. I.)	1	0	3769	9205	13648	13359	16687	16927			sfGFP fluorescence intensity (sfGFP F. I.)	1	0	4850	6617	11703	14368	16517	17140
		2	0	4521	9168	14054	14869	15264	16035				2	0	4226	7104	12470	13335	17309	17872
		3	0	4021	8269	12876	14028	16129	17267				3	0	3248	8241	10349	12954	15248	18241
		Mean value	0	4103.67	8880.67	13526	14085.3	16026.7	16743				Mean value	0	4108	7320.67	11507.3	13552.3	16358	17751
		STDEV		382.755	530.042	598.401	756.631	716.998	636.277		TEV protease		STDEV		807.492	833.398	1073.95	731.624	1039.66	560.385
TEV protease		1	0	2307	4355	4821	5328	4169	5258				1	0	3550	3124	3836	3695	3168	3928
		2	0	1997	3332	4049	4826	4013	4417				2	0	3719	4051	3751	3829	3163	3264
		3	0	2745	2698	3658	4358	5547	3975				3	0	3021	3821	3024	3118	3915	3027
		Mean value	0	2349.67	3461.67	4176	4837.33	4576.33	4550				Mean value	0	3430	3665.33	3537	3547.33	3415.33	3406.33
		STDEV		375.821	836.076	591.81	485.099	844.233	651.758				STDEV		483.645	1138.2	506.403	472.554	436.267	936.578

## Sheet: Figure 2c
Comparison of split HRV 3C (K82) protease with split TEV protease using Cas1/Cas2-3 protein pair in SPEC system at 37 °C, 30 °C, 25 °C and 18 °C, respectively
37 °C											30 °C
			Induction time											Induction time
			0h	0.5h	1h	2h	3h	4h	6h					0h	2h	4h	6h	8h	10h	12h
split HRV 3C (K82) protease with Cas1/Cas2-3	sfGFP fluorescence intensity (sfGFP F. I.)	1	0	6023	8803	14389	18547	19629	19385		split HRV 3C (K82) protease with Cas1/Cas2-3	sfGFP fluorescence intensity (sfGFP F. I.)	1	0	5936	12692	17029	18689	19548	18956
		2	0	5158	9626	13083	18003	20039	20187				2	0	5206	11683	15268	18068	19021	19352
		3	0	4329	9034	12687	19068	18863	21486				3	0	4967	10287	16689	16952	18826	17694
		Mean value	0	5170	9154.33	13386.3	18539.3	19510.3	20352.7				Mean value	0	5369.67	11554	16328.7	17903	19131.7	18667.3
		STDEV		847.064	424.491	890.623	532.541	596.913	1060.25				STDEV		504.807	1207.68	934.163	880.177	373.505	865.874
split TEV protease with Cas1/Cas2-3		1	0	2895	7465	9746	12363	13496	15637		split TEV protease with Cas1/Cas2-3		1	0	3102	2769	3444	4430	4827	4623
		2	0	3183	7169	10458	11958	13222	15126				2	0	2058	3118	3475	4286	5065	4731
		3	0	3358	6928	11214	13029	13025	14689				3	0	1968	2349	2998	3934	4509	4187
		Mean value	0	3145.33	7187.33	10472.7	12450	13247.7	15150.7				Mean value	0	2376	2745.33	3305.67	4216.67	4800.33	4513.67
		STDEV		190.886	219.612	599.398	441.54	193.14	387.412				STDEV		630.343	385.046	266.898	255.165	278.958	288.009
25 °C											18 °C
			Induction time											Induction time
			0h	2h	6h	8h	10h	12h	16h					0h	4h	8h	12h	16h	20h	24h
split HRV 3C (K82) protease with Cas1/Cas2-3	sfGFP fluorescence intensity (sfGFP F. I.)	1	0	5158	9028	13025	16689	16267	18956		split HRV 3C (K82) protease with Cas1/Cas2-3	sfGFP fluorescence intensity (sfGFP F. I.)	1	0	4528	6935	10289	15387	16897	17234
		2	0	4258	9354	12957	17028	18936	19075				2	0	3687	6258	9957	14028	15284	18021
		3	0	3027	8279	14129	15883	17236	17459				3	0	3021	5349	11264	12038	12687	15987
		Mean value	0	4147.67	8887	13370.3	16533.3	17479.7	18496.7				Mean value	0	3745.33	6180.67	10503.3	13817.7	14956	17080.7
		STDEV		1069.78	551.196	657.904	588.158	1351.08	900.613				STDEV		1349.87	1274.53	914.109	2645.34	3264.64	1582.13
split TEV protease with Cas1/Cas2-3		1	0	2045	2853	2257	3158	2587	3104		split TEV protease with Cas1/Cas2-3		1	0	2958	3589	3985	3894	3996	3012
		2	0	2956	2658	3072	2954	3021	3857				2	0	2189	4018	3854	3367	3451	3357
		3	0	3286	3287	3245	2287	4001	3027				3	0	2078	3129	3059	2994	3079	3881
		Mean value	0	2762.33	2932.67	2858	2799.67	3203	3329.33				Mean value	0	2408.33	3578.67	3632.67	3418.33	3508.67	3416.67
		STDEV		642.768	321.979	527.62	455.548	724.356	458.592				STDEV		479.25	444.59	501.109	452.191	461.212	437.562

## Sheet: Figure 2d
Comparison of split HRV 3C (K82) protease with split TEV protease using Yae1/Lto1 protein pair in SPEC system at 37 °C, 30 °C, 25 °C and 18 °C, respectively.
37 °C											30 °C
			Induction time											Induction time
			0h	0.5h	1h	2h	3h	4h	6h					0h	2h	4h	6h	8h	10h	12h
split HRV 3C (K82) protease with Yae1/Lto1	sfGFP fluorescence intensity (sfGFP F. I.)	1	0	4687	11269	13426	16630	19025	18358		split HRV 3C (K82) protease with Yae1/Lto1	sfGFP fluorescence intensity (sfGFP F. I.)	1	0	4963	10268	14232	17821	19113	19024
		2	0	5194	10251	13444	15752	19725	19022				2	0	4027	9936	12587	16325	18423	18934
		3	0	5503	9957	14028	15128	18369	19925				3	0	3856	8921	10367	15278	18974	18021
		Mean value	0	5128	10492.3	13632.7	15836.7	19039.7	19101.7				Mean value	0	4282	9708.33	12395.3	16474.7	18836.7	18659.7
		STDEV		411.984	688.489	342.487	754.571	678.119	786.532				STDEV		595.929	701.767	1939.62	1278.09	364.925	554.929
split TEV protease with Yae1/Lto1		1	0	4081	6835	10195	11538	12377	14657		split TEV protease with Yae1/Lto1		1	0	2943	4035	4232	4924	4697	4064
		2	0	3214	6420	10792	12110	12119	13721				2	0	3654	4194	4441	4613	4123	4651
		3	0	4129	6028	11269	12896	11687	13359				3	0	4105	4598	3876	4029	3994	4751
		Mean value	0	3808	6427.67	10752	12181.3	12061	13912.3				Mean value	0	3567.33	4275.67	4183	4522	4271.33	4488.67
		STDEV		514.979	403.555	538.116	681.804	348.637	669.819				STDEV		585.828	290.249	285.669	454.386	374.238	371.155
25 °C											18 °C
			Induction time											Induction time
			0h	2h	6h	8h	10h	12h	16h					0h	4h	8h	12h	16h	20h	24h
split HRV 3C (K82) protease with Yae1/Lto1	sfGFP fluorescence intensity (sfGFP F. I.)	1	0	4025	8851	12567	14995	15036	16049		split HRV 3C (K82) protease with Yae1/Lto1	sfGFP fluorescence intensity (sfGFP F. I.)	1	0	3968	6687	11674	14923	16852	18027
		2	0	4684	8021	11028	14038	15876	16679				2	0	3654	6028	12058	13489	16025	18548
		3	0	5367	9368	10029	15374	14998	17896				3	0	2996	5528	13241	15021	17124	17756
		Mean value	0	4692	8746.67	11208	14802.3	15303.3	16874.7				Mean value	0	3539.33	6081	12324.3	14477.7	16667	18110.3
		STDEV		671.036	679.534	1278.54	688.523	496.308	938.918				STDEV		718.073	1047.3	1088.27	1871.6	1157.16	770.925
split TEV protease with Yae1/Lto1		1	0	1518	1621	2018	1762	1538	1684		split TEV protease with Yae1/Lto1		1	0	2250	3617	3203	3068	3117	3040
		2	0	1412	1573	1592	1560	1871	1905				2	0	2526	3069	2684	3333	3309	3252
		3	0	2001	2289	2541	2341	2186	2274				3	0	1947	2517	2439	2884	3018	2458
		Mean value	0	1643.67	1827.67	2050.33	1887.67	1865	1954.33				Mean value	0	2241	3067.67	2775.33	3095	3148	2916.67
		STDEV		313.965	400.247	475.326	405.382	324.042	298.078				STDEV		289.605	550.001	390.103	225.714	147.956	411.117

## Sheet: Figure 3c
Characterizing split HRV 3C (K82) protease in BL21(DE3)-SPEC strain with Z. mobilis Cas1/Cas2-3 and S. cerevisiae Yae1/Lto1 protein pairs at 37 ºC, 30 ºC, 25 ºC, and 18 ºC, respectively.
37 °C											30 °C
			Induction time											Induction time
			0h	0.5h	1h	2h	3h	4h	6h					0h	2h	4h	6h	8h	10h	12h
Split HRV 3C (K82) protease in BL21(DE3)-SPEC strain with Z. mobilis Cas1/Cas2-3	sfGFP fluorescence intensity (sfGFP F. I.)	1	0	5812	8050	10377	14837	18997	16467		Split HRV 3C (K82) protease in BL21(DE3)-SPEC strain with Z. mobilis Cas1/Cas2-3	sfGFP fluorescence intensity (sfGFP F. I.)	1	0	6821	11088	16780	15066	15762	16012
		2	0	5072	7462	12666	14480	17687	14529				2	0	3641	11936	15070	14559	15129	15328
		3	0	6128	7125	11247	14018	16365	16102				3	0	7192	12892	15326	14982	15321	14856
		Mean value	0	5670.67	7545.67	11430	14445	17683	15699.3				Mean value	0	5884.67	11972	15725.3	14869	15404	15398.7
		STDEV		542.001	468.141	1155.42	410.62	1316	1029.84				STDEV		1951.91	902.539	922.294	271.733	324.56	581.231
Split HRV 3C (K82) protease in BL21(DE3)-SPEC strain with S. cerevisiae Yae1/Lto1		1	0	5836	6090	8844	13474	17305	15768		Split HRV 3C (K82) protease in BL21(DE3)-SPEC strain with S. cerevisiae Yae1/Lto1		1	0	5066	11087	14572	15121	13807	13883
		2	0	5013	6521	8278	11204	15653	15147				2	0	5772	10120	13935	12909	13243	13374
		3	0	3974	6543	7652	11097	16023	14432				3	0	5129	9923	13136	12093	12982	14021
		Mean value	0	4941	6384.67	8258	11925	16327	15115.7				Mean value	0	5322.33	10376.7	13881	13374.3	13344	13759.3
		STDEV		933.086	255.426	596.252	1342.54	866.942	668.551				STDEV		390.695	623.003	719.521	1566.72	421.672	340.767
25 °C											18 °C
			Induction time										Induction time
			0h	2h	6h	8h	10h	12h	16h					0h	4h	8h	12h	16h	20h	24h
Split HRV 3C (K82) protease in BL21(DE3)-SPEC strain with Z. mobilis Cas1/Cas2-3	sfGFP fluorescence intensity (sfGFP F. I.)	1	0	2307	9355	16023	15801	15982	15267		Split HRV 3C (K82) protease in BL21(DE3)-SPEC strain with Z. mobilis Cas1/Cas2-3	sfGFP fluorescence intensity (sfGFP F. I.)	1	0	2105	9820	14643	17475	16478	15539
		2	0	3997	8332	15648	16026	14425	15883				2	0	2482	9117	13317	15674	11215	12637
		3	0	4216	8821	15139	14437	14207	15091				3	0	3366	8144	15093	16148	14425	14469
		Mean value	0	3506.67	8836	15603.3	15421.3	14871.3	15413.7				Mean value	0	2651	9027	14351	16432.3	14039.3	14215
		STDEV		1044.7	511.665	443.689	859.849	968.022	415.872				STDEV		647.264	841.617	923.305	933.56	2652.61	1467.58
Split HRV 3C (K82) protease in BL21(DE3)-SPEC strain with S. cerevisiae Yae1/Lto1		1	0	4250	8617	14703	12868	11367	11540		Split HRV 3C (K82) protease in BL21(DE3)-SPEC strain with S. cerevisiae Yae1/Lto1		1	0	1185	8452	14074	18125	15293	15146
		2	0	3226	8104	13470	11633	12309	11072				2	0	1307	7051	13336	16992	14529	15897
		3	0	3873	6620	14028	12367	12925	12124				3	0	1231	7411	12268	16882	15477	16280
		Mean value	0	3783	7780.33	14067	12289.3	12200.3	11578.7				Mean value	0	1241	7638	13226	17333	15099.7	15774.3
		STDEV		517.899	1037.1	617.424	621.152	784.664	527.065				STDEV		61.6117	727.562	908.011	688.094	502.702	576.866

## Sheet: Figure 4a, Figure 4b
Protein-protein interactions among eight effectors (Cas1, Cas2, Cas3, Cas8, Cas11, Cas7, Cas5 and Cas6) of E. coli K12 Type I-E CRISPR/Cas complex
		Cas1+GST	Cas1+Cas2	Cas1+Cas3	Cas1+Cas5	Cas1+Cas6	Cas1+Cas7	Cas1+Cas8	Cas1+Cas11	Cas2+Cas3	Cas2+Cas5	Cas2+Cas6	Cas2+Cas7	Cas2+Cas8	Cas2+Cas11	Cas3+Cas5	Cas3+Cas6	Cas3+Cas7	Cas3+Cas8	Cas3+Cas11	Cas5+Cas6	Cas5+Cas7	Cas5+Cas8	Cas5+Cas11	Cas6+Cas7	Cas6+Cas8	Cas6+Cas11	Cas7+Cas8	Cas7+Cas11	Cas8+Cas11	★Cas2-Cas3	◆Cas2-Cas3
Interaction intensity	1	0	0.95	0.65	0.89	0.67	0.76	0.7	0.83	0.58	0.18	0.23	0.44	0.44	0.41	0.88	0.2	0.71	0.6	0.49	0.7	0.41	0.31	0.4	0.79	0.43	0.79	0.32	0.3	0.41	0.88	0.81
	2	0	0.91	0.73	0.84	0.69	0.73	0.65	0.89	0.54	0.14	0.22	0.4	0.39	0.45	0.83	0.25	0.76	0.59	0.43	0.79	0.47	0.26	0.44	0.78	0.46	0.7	0.45	0.43	0.25	0.87	0.87
	3	0	0.9	0.75	0.91	0.71	0.67	0.78	0.92	0.62	0.19	0.28	0.39	0.43	0.55	0.9	0.33	0.75	0.65	0.43	0.79	0.5	0.3	0.45	0.86	0.34	0.7	0.31	0.29	0.39	0.93	0.9
	Mean Value	0	0.92	0.71	0.88	0.69	0.72	0.71	0.88	0.58	0.17	0.25	0.41	0.42	0.47	0.87	0.26	0.74	0.62	0.45	0.76	0.46	0.29	0.43	0.81	0.41	0.73	0.36	0.34	0.35	0.9	0.86
Normalization (Percentage numbers presented correspondent interaction intensities of protein pairs, which were normalized by the interaction between Cas1 and Cas2)
Interaction intensity	Mean Value	0	1	0.771739	0.956522	0.75	0.782609	0.771739	0.956522	0.630435	0.184783	0.271739	0.445652	0.456522	0.51087	0.945652	0.282609	0.804348	0.673913	0.48913	0.826087	0.5	0.315217	0.467391	0.880435	0.445652	0.793478	0.391304	0.369565	0.380435	0.978261	0.934783
	STDEV		0.0264575	0.052915	0.0360555	0.02	0.0458258	0.0655744	0.0458258	0.04	0.0264575	0.0321455	0.0264575	0.0264575	0.072111	0.0360555	0.0655744	0.0264575	0.0321455	0.034641	0.0519615	0.0458258	0.0264575	0.0264575	0.043589	0.06245	0.0519615	0.0781025	0.0781025	0.087178	0.0321455	0.0458258
Protein-protein interactions among six effectors (Cas1, Cas2-3, Csy1, Csy2, Csy3 and Csy4) of Z. mobilis Type I-F CRISPR/Cas complex
		Cas1+GST	Cas1+Cas2-3	Cas1+Csy1	Cas1+Csy2	Cas1+Csy3	Cas1+Csy4	Cas2-3+Csy1	Cas2-3+Csy2	Cas2-3+Csy3	Cas2-3+Csy4	Csy1+Csy2	Csy1+Csy3	Csy1+Csy4	Csy2+Csy3	Csy2+Csy4	Csy3+Csy4
Interaction intensity	1	0	0.94	0.1962	0.8897	0.217599	0.762796	0.629781	0.8897	0.841154	0.868111	0.81968	0.720133	0.820023	0.609734	0.739722	0.779587
	2	0	0.99	0.490617	0.927451	0.219712	0.861658	0.587631	0.768564	0.80266	0.836814	0.702599	0.775989	0.769021	0.641831	0.781643	0.707397
	3	0	0.89	0.29437	0.851949	0.16654	0.870396	0.671987	1.01066	0.851092	0.895468	0.91997	0.662963	0.870796	0.567357	0.690034	0.857888
	Mean value	0	0.94	0.3267	0.8897	0.2012	0.8316	0.6297	0.8896	0.8316	0.8682	0.8118	0.7227	0.8217	0.6039	0.7326	0.7821
Normalization (Percentage numbers presented correspondent interaction intensities of protein pairs, which were normalized by the interaction between Cas1 and Cas2-3)
Interaction intensity	Mean Value	0	1	0.00332282	0.898661	0.203311	0.839993	0.636143	0.898604	0.839993	0.876952	0.822283	0.726944	0.831686	0.612414	0.744558	0.789497
	STDEV		0.0532	0.00152447	0.0381317	0.0304105	0.0603623	0.0426025	0.122269	0.0258381	0.029645	0.109889	0.0570834	0.0513999	0.0377317	0.0463211	0.0760246

## Sheet: Figure 4c, Figure 4d
Protein-protein interaction between Cas3 mutants (H74A, D75A, K78A, K320N, D452N and S483A/T485A, respectively) and seven other effectors (Cas1, Cas2, Cas5, Cas6, Cas7, Cas8 and Cas11) of E. coli K12 Type I-E CRISPR/Cas complex.										Protein-protein interaction between Cas2-3 mutants (H123A, D124A, K127A, K458N, D608N and S639A/T641A, respectively) and five other effectors (Cas1, Csy1, Csy2, Csy3 and Csy4) of Z. mobilis Type I-F CRISPR/Cas complex.
		Cas1+Cas3(H74A)	Cas2+Cas3(H74A)	Cas8+Cas3(H74A)	Cas11+Cas3(H74A)	Cas7+Cas3(H74A)	Cas5+Cas3(H74A)	Cas6+Cas3(H74A)				Cas1+Cas2-3(H123A)	Csy1+Cas2-3(H123A)	Csy2+Cas2-3(H123A)	Csy3+Cas2-3(H123A)	Csy4+Cas2-3(H123A)
Interaction intensity	1	0.39	0.75	0.5	0.51	0.71	0.43	0.42		Interaction intensity	1	0.9	0.9	0.89	0.95	0.92
	2	0.41	0.83	0.55	0.47	0.66	0.38	0.37			2	0.95	0.9	0.89	0.9	0.91
	3	0.49	0.76	0.51	0.46	0.73	0.39	0.35			3	0.91	0.87	0.91	0.91	0.97
	Mean value	0.43	0.78	0.52	0.48	0.7	0.4	0.38			Mean value	0.92	0.89	0.9	0.92	0.94
		Cas1+Cas3(D75A)	Cas2+Cas3(D75A)	Cas8+Cas3(D75A)	Cas11+Cas3(D75A)	Cas7+Cas3(D75A)	Cas5+Cas3(D75A)	Cas6+Cas3(D75A)				Cas1+Cas2-3(D124A)	Csy1+Cas2-3(D124A)	Csy2+Cas2-3(D124A)	Csy3+Cas2-3(D124A)	Csy4+Cas2-3(D124A)
	1	0.61	0.57	0.43	0.42	0.66	0.78	0.31			1	0.97	0.88	0.89	0.92	0.97
	2	0.66	0.58	0.49	0.4	0.67	0.7	0.32			2	0.9	0.88	0.95	0.91	0.91
	3	0.65	0.56	0.49	0.41	0.71	0.71	0.27			3	0.92	0.91	0.89	0.96	0.9
	Mean value	0.64	0.57	0.47	0.41	0.68	0.73	0.3			Mean value	0.93	0.89	0.91	0.93	0.94
		Cas1+Cas3(K78A)	Cas2+Cas3(K78A)	Cas8+Cas3(K78A)	Cas11+Cas3(K78A)	Cas7+Cas3(K78A)	Cas5+Cas3(K78A)	Cas6+Cas3(K78A)				Cas1+Cas2-3(K127A)	Csy1+Cas2-3(K127A)	Csy2+Cas2-3(K127A)	Csy3+Cas2-3(K127A)	Csy4+Cas2-3(K127A)
	1	0.3	0.65	0.6	0.48	0.54	0.57	0.28			1	0.9	0.09	0.24	0.99	0.94
	2	0.36	0.61	0.55	0.51	0.55	0.56	0.24			2	0.9	0.07	0.19	0.92	0.95
	3	0.36	0.72	0.56	0.48	0.53	0.6	0.23			3	0.96	0.14	0.2	0.91	0.99
	Mean value	0.34	0.66	0.57	0.49	0.54	0.58	0.25			Mean value	0.92	0.1	0.21	0.94	0.96
		Cas1+Cas3(K320N)	Cas2+Cas3(K320N)	Cas8+Cas3(K320N)	Cas11+Cas3(K320N)	Cas7+Cas3(K320N)	Cas5+Cas3(K320N)	Cas6+Cas3(K320N)				Cas1+Cas2-3(K458N)	Csy1+Cas2-3(K458N)	Csy2+Cas2-3(K458N)	Csy3+Cas2-3(K458N)	Csy4+Cas2-3(K458N)
	1	0.85	0.79	0.5	0.45	0.9	0.94	0.33			1	0.94	0.99	0.95	0.98	0.99
	2	0.86	0.74	0.5	0.49	0.92	0.89	0.3			2	0.9	0.97	0.94	0.97	0.98
	3	0.9	0.75	0.53	0.47	0.85	0.9	0.33			3	0.89	0.98	0.99	0.99	0.97
	Mean value	0.87	0.76	0.51	0.47	0.89	0.91	0.32			Mean value	0.91	0.98	0.96	0.98	0.98
		Cas1+Cas3(K452N)	Cas2+Cas3(K452N)	Cas8+Cas3(K452N)	Cas11+Cas3(K452N)	Cas7+Cas3(K452N)	Cas5+Cas3(K452N)	Cas6+Cas3(K452N)				Cas1+Cas2-3(D608N)	Csy1+Cas2-3(D608N)	Csy2+Cas2-3(D608N)	Csy3+Cas2-3(D608N)	Csy4+Cas2-3(D608N)
	1	0.91	0.82	0.57	0.48	0.86	0.95	0.39			1	0.85	0.62	0.68	0.98	0.91
	2	0.92	0.76	0.52	0.51	0.85	0.94	0.35			2	0.88	0.62	0.67	0.95	0.91
	3	0.84	0.76	0.53	0.48	0.9	0.99	0.34			3	0.85	0.68	0.69	0.95	0.94
	Mean value	0.89	0.78	0.54	0.49	0.87	0.96	0.36			Mean value	0.86	0.64	0.68	0.96	0.92
		Cas1+Cas3(S483A/T485A)	Cas2+Cas3(S483A/T485A)	Cas8+Cas3(S483A/T485A)	Cas11+Cas3(S483A/T485A)	Cas7+Cas3(S483A/T485A)	Cas5+Cas3(S483A/T485A)	Cas6+Cas3(S483A/T485A)				Cas1+Cas2-3(S639A/ T641A)	Csy1+Cas2-3(S639A/ T641A)	Csy2+Cas2-3(S639A/ T641A)	Csy3+Cas2-3(S639A/ T641A)	Csy4+Cas2-3(S639A/ T641A)
	1	0.79	0.55	0.6	0.35	0.17	0.88	0.31			1	0.88	0.92	0.93	0.94	0.96
	2	0.78	0.53	0.6	0.32	0.2	0.9	0.33			2	0.85	0.92	0.94	0.93	0.93
	3	0.8	0.54	0.62	0.32	0.17	0.89	0.35			3	0.85	0.95	0.98	0.95	0.96
	Mean value	0.79	0.54	0.61	0.33	0.18	0.89	0.33			Mean value	0.86	0.93	0.95	0.94	0.95
		Cas1+Cas3	Cas2+Cas3	Cas8+Cas3	Cas11+Cas3	Cas7+Cas3	Cas5+Cas3	Cas6+Cas3				Cas1+Cas2-3	Csy1+Cas2-3	Csy2+Cas2-3	Csy3+Cas2-3	Csy4+Cas2-3
	1	0.65	0.58	0.6	0.49	0.71	0.88	0.2			1	0.94	0.629781	0.8897	0.841154	0.868111
	2	0.73	0.54	0.59	0.43	0.76	0.83	0.25			2	0.99	0.587631	0.768564	0.80266	0.836814
	3	0.75	0.62	0.65	0.43	0.75	0.9	0.33			3	0.89	0.671987	1.01066	0.851092	0.895468
	Mean value	0.71	0.58	0.62	0.45	0.74	0.87	0.26			Mean value	0.94	0.6297	0.8896	0.8316	0.8682
Normalization (Percentage numbers presented correspondent interaction intensities of protein pairs, which were normalized by the interaction between Cas3 and correspondent effectors )										Normalization (Percentage numbers presented correspondent interaction intensities of protein pairs, which were normalized by the interaction between Cas2-3 and correspondent effectors)
Interaction intensity		Cas1+Cas3(H74A)	Cas2+Cas3(H74A)	Cas8+Cas3(H74A)	Cas11+Cas3(H74A)	Cas7+Cas3(H74A)	Cas5+Cas3(H74A)	Cas6+Cas3(H74A)		Interaction intensity		Cas1+Cas2-3(H123A)	Csy1+Cas2-3(H123A)	Csy2+Cas2-3(H123A)	Csy3+Cas2-3(H123A)	Csy4+Cas2-3(H123A)
	Mean value	0.605634	1.34483	0.83871	1.06667	0.945946	0.45977	1.46154			Mean value	0.98	1.41	1.02	1.1	1.08
	STDEV	0.052915	0.043589	0.0264575	0.0264575	0.0360555	0.0264575	0.0360555			STDEV	0.0264575	0.0173205	0.011547	0.0264575	0.0321455
		Cas1+Cas3(D75A)	Cas2+Cas3(D75A)	Cas8+Cas3(D75A)	Cas11+Cas3(D75A)	Cas7+Cas3(D75A)	Cas5+Cas3(D75A)	Cas6+Cas3(D75A)				Cas1+Cas2-3(D124A)	Csy1+Cas2-3(D124A)	Csy2+Cas2-3(D124A)	Csy3+Cas2-3(D124A)	Csy4+Cas2-3(D124A)
	Mean value	0.901408	0.982759	0.758065	0.911111	0.918919	0.83908	1.15385			Mean value	0.99	1.41	1.03	1.11	1.08
	STDEV	0.0264575	0.01	0.034641	0.01	0.0264575	0.043589	0.0264575			STDEV	0.0360555	0.0173205	0.034641	0.0264575	0.0378594
		Cas1+Cas3(K78A)	Cas2+Cas3(K78A)	Cas8+Cas3(K78A)	Cas11+Cas3(K78A)	Cas7+Cas3(K78A)	Cas5+Cas3(K78A)	Cas6+Cas3(K78A)				Cas1+Cas2-3(K127A)	Csy1+Cas2-3(K127A)	Csy2+Cas2-3(K127A)	Csy3+Cas2-3(K127A)	Csy4+Cas2-3(K127A)
	Mean value	0.478873	1.13793	0.919355	1.08889	0.72973	0.666667	0.961538			Mean value	0.98	0.16	0.24	1.12	1.1
	STDEV	0.034641	0.0556776	0.0264575	0.0173205	0.01	0.0208167	0.0264575			STDEV	0.034641	0.0360555	0.0264575	0.043589	0.0264575
		Cas1+Cas3(K320N)	Cas2+Cas3(K320N)	Cas8+Cas3(K320N)	Cas11+Cas3(K320N)	Cas7+Cas3(K320N)	Cas5+Cas3(K320N)	Cas6+Cas3(K320N)				Cas1+Cas2-3(K458N)	Csy1+Cas2-3(K458N)	Csy2+Cas2-3(K458N)	Csy3+Cas2-3(K458N)	Csy4+Cas2-3(K458N)
	Mean value	1.22535	1.31034	0.822581	1.04444	1.2027	1.04598	1.23077			Mean value	0.97	1.56	1.09	1.17	1.13
	STDEV	0.034641	0.0556776	0.0264575	0.0173205	0.01	0.0208167	0.0264575			STDEV	0.0264575	0.01	0.0264575	0.01	0.01
		Cas1+Cas3(K452N)	Cas2+Cas3(K452N)	Cas8+Cas3(K452N)	Cas11+Cas3(K452N)	Cas7+Cas3(K452N)	Cas5+Cas3(K452N)	Cas6+Cas3(K452N)				Cas1+Cas2-3(D608N)	Csy1+Cas2-3(D608N)	Csy2+Cas2-3(D608N)	Csy3+Cas2-3(D608N)	Csy4+Cas2-3(D608N)
	Mean value	1.25352	1.34483	0.870968	1.08889	1.17568	1.10345	1.38462			Mean value	0.92	1.01	0.77	1.14	1.06
	STDEV	0.043589	0.034641	0.0264575	0.0173205	0.0264575	0.0264575	0.0264575			STDEV	0.0264575	0.034641	0.01	0.0173205	0.0173205
		Cas1+Cas3(S483A/T485A)	Cas2+Cas3(S483A/T485A)	Cas8+Cas3(S483A/T485A)	Cas11+Cas3(S483A/T485A)	Cas7+Cas3(S483A/T485A)	Cas5+Cas3(S483A/T485A)	Cas6+Cas3(S483A/T485A)				Cas1+Cas2-3(S639A/ T641A)	Csy1+Cas2-3(S639A/ T641A)	Csy2+Cas2-3(S639A/ T641A)	Csy3+Cas2-3(S639A/ T641A)	Csy4+Cas2-3(S639A/ T641A)
	Mean value	1.11268	0.931034	0.983871	0.733333	0.243243	1.02299	1.26923			Mean value	0.92	1.48	1.08	1.12	1.09
	STDEV	0.01	0.01	0.011547	0.0173205	0.0173205	0.01	0.02			STDEV	0.0173205	0.0173205	0.0264575	0.01	0.0173205
